# Supplementary material for: Status and Prospects of Botanical Biopesticides in Europe and Mediterranean Countries
Source: Biomolecules. 2022 Feb 15;12(2):311. doi: 10.3390/biom12020311 (PMC8869379; doi:10.3390/biom12020311)
Supplement: Supplementary file 1 [file biomolecules-12-00311-s001.zip]

Archive with 1 entries (1 files):
- biomolecules-1545347-supplementary.pdf
